# Supplementary material for: Is dancing an effective intervention for fat loss? A systematic review and meta-analysis of dance interventions on body composition
Source: PLoS One. 2024 Jan 17;19(1):e0296089. doi: 10.1371/journal.pone.0296089 (PMC10793915; doi:10.1371/journal.pone.0296089)
Supplement: S1 Table — (XLS) [file pone.0296089.s006.xls]

## Sheet: Sheet1
Table S1 Criteria for inclusion and exclusion
PICOS	Inclusion	Exclusion
Participant	People with overweigth or obesity(BMI>24kg/m2 or Fat(%) abnormal(male>20%, female>25%))	People with serious disease
Intervention	Dance and other forms of dance	Other forms of aerobic exercise, and intervention combined with dance
Comparison	Normal lifestyle or normal physical activity	No restrictions
Outcome	BM; BMI; WC; Fat(%); Fat(kg); WHR	Other outcomes
Study	RCT	Books; opinion articles; observational studies; reviews; prospective cohort studies; studies and abstracts without adequate data
BM, body mass; BMI, body mass index; Fat(%), percent fat mass; Fat(kg), fat mass; WC, waist circumference; WHR, waist-to-hip ratio
