# Supplementary material for: Is dancing an effective intervention for fat loss? A systematic review and meta-analysis of dance interventions on body composition
Source: PLoS One. 2024 Jan 17;19(1):e0296089. doi: 10.1371/journal.pone.0296089 (PMC10793915; doi:10.1371/journal.pone.0296089)
Supplement: S2 Table — (XLS) [file pone.0296089.s007.xls]

## Sheet: Sheet1
Table S2 Summary of dance vs control group subgroup analysis
Outcome	Studies(n)	MD	(95%CI)	p	Heterogeneity
					I2(%)	p
BM(kg)
Age: ≤45 years	4	-2.84	-5.41 to -0.28	0.03	0.86	<0.0001
Age: >45 years	9	-1.34	-2.79 to 0.11	0.07	0	0.66
Dance forms: normal dance	7	-0.45	-1.34 to 0.44	0.32	0	0.92
Dance forms: creative dance	6	-3.95	-5.02 to -2.88	<0.0001	0	0.87
Comparison: normal lifestyle	9	-1.85	-3.31 to -0.4	0.01	0.42	0.09
Comparison: exercise	4	-1.63	-4.72 to 1.46	0.3	0.55	0.08
Duration:< 3 months	6	-1.27	-2.66 to 0.11	0.07	0.22	0.27
Duration:≥ 3 months	7	-2.47	-4.28 to -0.66	0.007	0.4	0.12
BMI(kg/m2)
Age: ≤45 years	5	-1.18	-2.26 to -0.1	0.03	0.64	0.02
Age: >45 years	6	-0.81	-1.89 to 0.27	0.14	0	1
Dance forms: normal dance	4	-0.57	-1.79 to 0.65	0.36	0	0.98
Dance forms: creative dance	7	-1.23	-2.11 to -0.35	0.006	0.45	0.09
Comparison: normal lifestyle	8	-0.98	-1.85 to -0.12	0.03	0.33	0.17
Comparison: exercise	3	-1.3	-2.23 to -0.36	0.007	0	0.73
Duration:< 3 months	4	-0.8	-2 to 0.23	0.12	0	0.9
Duration:≥ 3 months	7	-1.13	-2.04 to -0.22	0.02	0.45	0.09
WC(cm)
Age: ≤45 years	3	-3.33	-6.68 to 0.02	0.05	0.66	0.05
Age: >45 years	4	-2.34	-5.09 to 0.4	0.09	0	0.97
Dance forms: normal dance	2	-2	-5.3 to 1.3	0.24	0	1
Dance forms: creative dance	5	-3.25	-5.57 to -0.92	0.006	0.34	0.19
Comparison: normal lifestyle	5	-3.25	-5.57 to -0.92	0.006	0.34	0.19
Comparison: exercise	2	-2	-5.3to 1.3	0.24	0	1
Duration:< 3 months	1	-6.78	-11 to -2.56	0.002	NA	NA
Duration:≥ 3 months	6	-2.4	-4.03 to -0.77	0.004	0	0.72
Fat(%)
Age: ≤45 years	5	-2.47	-3.66 to -1.28	<0.0001	0.41	0.15
Age: >45 years	3	-1.72	-3.45 to 0.01	0.05	0.34	0.22
Dance forms: normal dance	3	-1.25	-2.61 to 0.12	0.07	0.1	0.33
Dance forms: creative dance	5	-2.81	-3.84 to -1.77	<0.0001	0.2	0.29
Comparison: normal lifestyle	7	-2.01	-3.09 to -0.92	0.0003	0.39	0.13
Comparison: exercise	1	-3.3	-5.01 to -1.59	0.0002	NA	NA
Duration:< 3 months	4	-1.98	-3.1 to -0.86	0.0005	0	0.77
Duration:≥ 3 months	4	-2.24	-4.11 to -0.37	0.02	0.69	0.02
Fat(kg)
Age: ≤45 years	3	-2.6	-4.04 to -1.17	0.0004	0.48	0.15
Age: >45 years	5	-0.82	-1.82 to 0.18	0.11	0	0.67
Dance forms: normal dance	4	-0.55	-1.66 to 0.55	0.33	0	0.77
Dance forms: creative dance	4	-2.54	-3.65 to -1.44	<0.0001	0.28	0.25
Comparison: normal lifestyle	6	-1.45	-2.65 to -0.25	0.02	0.47	0.09
Comparison: exercise	2	-1.7	-4.42 to 1.02	0.22	0.65	0.09
Duration:< 3 months	4	-0.96	-2.22 to 0.31	0.14	0	0.53
Duration:≥ 3 months	4	-2.02	-3.51 to -0.54	0.008	0.65	0.03
WHR(kg)
Age: ≤45 years	2	-0.03	-0.23 to 0.17	0.77	0	1
Age: >45 years	2	-0.1	-0.38 to 0.18	0.47	0	0.92
Dance forms: normal dance	1	-0.09	-0.45 to 0.27	0.63	NA	NA
Dance forms: creative dance	3	-0.05	-0.23 to 0.14	0.62	0	0.93
Comparison: normal lifestyle	3	-0.09	-0.33 to 0.16	0.49	0	0.97
Comparison: exercise	1	-0.03	-0.25 to 0.19	0.79	NA	NA
Duration:< 3 months	3	-0.09	-0.33 to 0.16	0.49	0	0.97
Duration:≥ 3 months	1	-0.03	-0.25 to 0.19	0.79	NA	NA
Bold indicates significant change (p < 0.05)
BM, body mass; BMI, body mass index; CI, confidence HIIT intervals; Fat(kg), fat mass percent; FM, fat mass; MD, mean difference; WC, waist circumference; WHR, waist-to-hip ratio
