# Supplementary material for: Is dancing an effective intervention for fat loss? A systematic review and meta-analysis of dance interventions on body composition
Source: PLoS One. 2024 Jan 17;19(1):e0296089. doi: 10.1371/journal.pone.0296089 (PMC10793915; doi:10.1371/journal.pone.0296089)
Supplement: S1 Data — (ZIP) [file pone.0296089.s009.zip]

Archive with 5 entries (4 files):
- Search strategy/PubMedSearchHistory.csv
- Search strategy/cochrane.txt
- Search strategy/embace.csv
- Search strategy/wos.xlsx
- Search strategy/
