# Supplementary material for: Is dancing an effective intervention for fat loss? A systematic review and meta-analysis of dance interventions on body composition
Source: PLoS One. 2024 Jan 17;19(1):e0296089. doi: 10.1371/journal.pone.0296089 (PMC10793915; doi:10.1371/journal.pone.0296089)
Supplement: S1 Data — (ZIP) [file pone.0296089.s009.zip › Search strategy/PubMedSearchHistory.csv]

Search number	Query	Sort By	Filters	Search Details	Results	Time
8	#1 and #5 and #7			("Dance"[Title/Abstract] OR "Ballet"[Title/Abstract] OR "square dance"[Title/Abstract] OR (("danced"[All Fields] OR "Dancing"[MeSH Terms] OR "Dancing"[All Fields] OR "Dance"[All Fields] OR "dances"[All Fields]) AND "Square"[Title/Abstract]) OR "hip hop dance"[Title/Abstract] OR (("danced"[All Fields] OR "Dancing"[MeSH Terms] OR "Dancing"[All Fields] OR "Dance"[All Fields] OR "dances"[All Fields])…	77	21:54:54
7	((((((((((((((body mass[Text word]) OR (BM[Text word])) OR (body weight[Text word])) OR (BW[Text word])) OR (Body mass index[Text word])) OR (BMI[Text word])) OR (fat mass[Text word])) OR (FM[Text word])) OR (waist circumference[Text word])) OR (WC[Text word])) OR (waist-to-hip ratio[Text word])) OR (WHR[Text word])) OR (HIP circumference[Text word])) OR (life satisfaction[Text word])) OR (body c…			"body mass"[Text Word] OR "BM"[Text Word] OR "body weight"[Text Word] OR "BW"[Text Word] OR "body mass index"[Text Word] OR "BMI"[Text Word] OR "fat mass"[Text Word] OR "FM"[Text Word] OR "waist circumference"[Text Word] OR "WC"[Text Word] OR "waist to hip ratio"[Text Word] OR "WHR"[Text Word] OR "hip circumference"[Text Word] OR "life satisfaction"[Text Word] OR "body composition"[Text Word]	860,451	21:53:06
5	((((randomized controlled trial[Publication Type]) OR (randomized controlled trial[Title/Abstract])) OR (randomized[Title/Abstract])) OR (RCT[Title/Abstract])) OR (placebo[Title/Abstract])			"randomized controlled trial"[Publication Type] OR "randomized controlled trial"[Title/Abstract] OR "randomized"[Title/Abstract] OR "RCT"[Title/Abstract] OR "placebo"[Title/Abstract]	1,022,499	21:47:24
1	((((((((((((((((Dance[Title/Abstract]) OR (Ballet[Title/Abstract])) OR (Square Dance[Title/Abstract])) OR (Dance, Square[Title/Abstract])) OR (Hip-Hop Dance[Title/Abstract])) OR (Dance, Hip-Hop[Title/Abstract])) OR (Hip Hop Dance[Title/Abstract])) OR (Jazz Dance[Title/Abstract])) OR (Dance, Jazz[Title/Abstract])) OR (Tap Dance[Title/Abstract])) OR (Dance, Tap[Title/Abstract])) OR (Modern Dance[Ti…			"Dance"[Title/Abstract] OR "Ballet"[Title/Abstract] OR "square dance"[Title/Abstract] OR (("danced"[All Fields] OR "Dancing"[MeSH Terms] OR "Dancing"[All Fields] OR "Dance"[All Fields] OR "dances"[All Fields]) AND "Square"[Title/Abstract]) OR "hip hop dance"[Title/Abstract] OR (("danced"[All Fields] OR "Dancing"[MeSH Terms] OR "Dancing"[All Fields] OR "Dance"[All Fields] OR "dances"[All Fields]) …	6,765	21:12:50
