# Supplementary material for: Is dancing an effective intervention for fat loss? A systematic review and meta-analysis of dance interventions on body composition
Source: PLoS One. 2024 Jan 17;19(1):e0296089. doi: 10.1371/journal.pone.0296089 (PMC10793915; doi:10.1371/journal.pone.0296089)
Supplement: S1 Data — (ZIP) [file pone.0296089.s009.zip › Search strategy/cochrane.txt]

Search Name:	
Date Run:	03/07/2023 06:53:10
Comment:	

ID	Search	Hits
#1	(Dance):ab,ti,kw OR (Ballet):ab,ti,kw OR (Square Dance):ab,ti,kw OR (Dance, Square):ab,ti,kw OR (Hip-Hop Dance):ab,ti,kw OR (Dance, Hip-Hop):ab,ti,kw OR (Hip Hop Dance):ab,ti,kw OR (Jazz Dance):ab,ti,kw OR (Dance, Jazz):ab,ti,kw OR (Tap Dance):ab,ti,kw OR (Dance, Tap):ab,ti,kw OR (Modern Dance):ab,ti,kw OR (Dance, Modern):ab,ti,kw OR (Salsa Dancing):ab,ti,kw OR (Dancing, Salsa):ab,ti,kw OR (Line Dancing):ab,ti,kw OR (Dancing, Line):ab,ti,kw	1232
#2	(body mass):ab,ti,kw OR (BM):ab,ti,kw OR (body weight):ab,ti,kw OR (BW):ab,ti,kw OR (Body mass index):ab,ti,kw OR (BMI):ab,ti,kw OR (fat mass):ab,ti,kw OR (FM):ab,ti,kw OR (waist circumference):ab,ti,kw OR (WC):ab,ti,kw OR (waist-to-hip ratio):ab,ti,kw OR (WHR):ab,ti,kw OR (HIP circumference):ab,ti,kw OR (life satisfaction):ab,ti,kw OR (body composition):ab,ti,kw	172334
#3	(randomized controlled trial):ab,ti,kw OR (Randomized):ab,ti,kw OR (Placebo):ab,ti,kw OR (rct):ab,ti,kw	1215972
#4	#1 AND #2 AND #3	167
