# Supplementary material for: Is dancing an effective intervention for fat loss? A systematic review and meta-analysis of dance interventions on body composition
Source: PLoS One. 2024 Jan 17;19(1):e0296089. doi: 10.1371/journal.pone.0296089 (PMC10793915; doi:10.1371/journal.pone.0296089)
Supplement: S1 Data — (ZIP) [file pone.0296089.s009.zip › Search strategy/embace.csv]

No.	Query	Results	Date
#4	#1 AND #2 AND #3	61	3 Jul 2023
#3	'random controlled trial':ab,ti OR 'placebo':ab,ti OR 'randomized':ab,ti OR 'rct':ti,ad	1132967	3 Jul 2023
#2	'dance':ab,ti OR 'ballet':ab,ti OR 'square dance':ab,ti OR 'dance, square':ab,ti OR 'hip-hop dance':ab,ti OR 'dance, hip-hop':ab,ti OR 'hip hop dance':ab,ti OR 'jazz dance':ab,ti OR 'dance, jazz':ab,ti OR 'tap dance':ab,ti OR 'dance, tap':ab,ti OR 'modern dance':ab,ti OR 'dance, modern':ab,ti OR 'salsa dancing':ab,ti OR 'dancing, salsa':ab,ti OR 'line dancing':ab,ti OR 'dancing, line':ab,ti	8706	3 Jul 2023
#1	'body mass':ab,ti OR 'bm':ab,ti OR 'body weight':ab,ti OR 'bw':ab,ti OR 'body mass index':ab,ti OR 'bmi':ab,ti OR 'fat mass':ab,ti OR 'fm':ab,ti OR 'waist circumference':ab,ti OR 'wc':ab,ti OR 'waist-to-hip ratio':ab,ti OR 'whr':ab,ti OR 'hip circumference':ab,ti OR 'life satisfaction':ab,ti OR 'body composition':ab,ti	1096989	3 Jul 2023
