# Supplementary material for: Is dancing an effective intervention for fat loss? A systematic review and meta-analysis of dance interventions on body composition
Source: PLoS One. 2024 Jan 17;19(1):e0296089. doi: 10.1371/journal.pone.0296089 (PMC10793915; doi:10.1371/journal.pone.0296089)
Supplement: S1 Data — (ZIP) [file pone.0296089.s009.zip › Search strategy/wos.xlsx]

## Sheet: data
权限	#	检索式	数据库	检索结果	运行日期
- WOS.IC: 1993 to 2023 - WOS.CCR: 1985 to 2023 - WOS.SCI: 1900 to 2023 - WOS.AHCI: 1975 to 2023 - WOS.BHCI: 2005 to 2023 - WOS.BSCI: 2005 to 2023 - WOS.ESCI: 2015 to 2023 - WOS.ISTP: 1990 to 2023 - WOS.SSCI: 1956 to 2023 - WOS.ISSHP: 1990 to 2023	1	TS=(randomized controlled trial OR Randomized OR Placebo OR rct)	Web of Science 核心合集	1194661	Mon Jul 03 2023 14:03:55 GMT+0800 (香港标准时间)
- WOS.IC: 1993 to 2023 - WOS.CCR: 1985 to 2023 - WOS.SCI: 1900 to 2023 - WOS.AHCI: 1975 to 2023 - WOS.BHCI: 2005 to 2023 - WOS.BSCI: 2005 to 2023 - WOS.ESCI: 2015 to 2023 - WOS.ISTP: 1990 to 2023 - WOS.SSCI: 1956 to 2023 - WOS.ISSHP: 1990 to 2023	2	TS=(Dance OR Ballet OR Square Dance OR Dance, Square OR Hip-Hop Dance OR Dance, Hip-Hop OR Hip Hop Dance OR Jazz Dance OR Dance, Jazz OR Tap Dance OR Dance, Tap OR Modern Dance OR Dance, Modern OR Salsa Dancing OR Dancing, Salsa OR Line Dancing OR Dancing, Line)	Web of Science 核心合集	66524	Mon Jul 03 2023 14:06:48 GMT+0800 (香港标准时间)
- WOS.IC: 1993 to 2023 - WOS.CCR: 1985 to 2023 - WOS.SCI: 1900 to 2023 - WOS.AHCI: 1975 to 2023 - WOS.BHCI: 2005 to 2023 - WOS.BSCI: 2005 to 2023 - WOS.ESCI: 2015 to 2023 - WOS.ISTP: 1990 to 2023 - WOS.SSCI: 1956 to 2023 - WOS.ISSHP: 1990 to 2023	3	TS=(body mass OR BM OR body weight OR BW OR Body mass index OR BMI OR fat mass OR FM OR waist circumference OR WC OR waist-to-hip ratio OR WHR OR HIP circumference OR life satisfaction OR body composition)	Web of Science 核心合集	1166999	Mon Jul 03 2023 14:07:40 GMT+0800 (香港标准时间)
- WOS.IC: 1993 to 2023 - WOS.CCR: 1985 to 2023 - WOS.SCI: 1900 to 2023 - WOS.AHCI: 1975 to 2023 - WOS.BHCI: 2005 to 2023 - WOS.BSCI: 2005 to 2023 - WOS.ESCI: 2015 to 2023 - WOS.ISTP: 1990 to 2023 - WOS.SSCI: 1956 to 2023 - WOS.ISSHP: 1990 to 2023	4	#1 AND #2 AND #3	Web of Science 核心合集	115	Mon Jul 03 2023 14:08:44 GMT+0800 (香港标准时间)
